# Supplementary material for: Cytotoxicity activities and chemical characteristics of exopolysaccharides and intracellular polysaccharides of Physarum polycephalum microplasmodia
Source: BMC Biotechnol. 2021 Mar 27;21:28. doi: 10.1186/s12896-021-00688-5 (PMC8005236; doi:10.1186/s12896-021-00688-5)
Supplement: Supplementary file 1 — Additional file 1. [file 12896_2021_688_MOESM1_ESM.xlsx]

## Sheet: HeLa
Cytotoxicity activities and chemical characteristics of exopolysaccharides and intracellular polysaccharides of Physarum polycephalum microplasmodia
Tuyen TH Do1,2,3, Tran NB Lai 1,2, Steven L Stephenson4 and Hanh TM Tran 1,2 *
*Corresponding author. E-mail: ttmhanh@hcmiu.edu.vn
1School of Biotechnology, International University, Ho Chi Minh City, Vietnam
2Vietnam National University, Ho Chi Minh City, Vietnam
3Ho Chi Minh City University of Food Industry, Ho Chi Minh, Vietnam
4Department of Biological Sciences, University of Arkansas, Fayetteville, Arkansas
Replicate 1					Replicate 2
Plot 2: F02 re1C-48h	Count	% of This Plot	% of All		Plot 2: F05 re2C-48h	Count	% of This Plot	% of All
This Plot	6979	1	0.3489		This Plot	3338	1	0.1669
G0/G1 (3,575,000.0 / 6,139,881.0)	3895	0.5581	0.1948		G0/G1 (3,575,000.0 / 6,139,881.0)	1956	0.586	0.0978
S (6,139,881.0 / 8,539,285.0)	827	0.1185	0.0414		S (6,139,881.0 / 8,539,285.0)	403	0.1207	0.0202
G2/M (8,539,288.0 / 11,931,549.0)	912	0.1307	0.0456		G2/M (8,539,288.0 / 11,931,549.0)	524	0.157	0.0262
SubG0 (17,262.0 / 3,657,737.0)	1250	0.1791	0.0625		SubG0 (17,262.0 / 3,657,737.0)	403	0.1207	0.0202
2. Treated by partially purified IPS
Replicate 1					Replicate 2
Plot 2: F03 re1I-48h	Count	% of This Plot	% of All		Plot 2: F09 re3I-48h	Count	% of This Plot	% of All
This Plot	4861	1	0.243		This Plot	4819	1	0.241
G0/G1 (3,575,000.0 / 6,139,881.0)	2074	0.4267	0.1037		G0/G1 (3,575,000.0 / 6,139,881.0)	2184	0.4532	0.1092
S (6,139,881.0 / 8,539,285.0)	375	0.0771	0.0188		S (6,139,881.0 / 8,539,285.0)	449	0.0932	0.0224
G2/M (8,539,288.0 / 11,931,549.0)	308	0.0634	0.0154		G2/M (8,539,288.0 / 11,931,549.0)	390	0.0809	0.0195
SubG0 (17,262.0 / 3,657,737.0)	2099	0.4318	0.105		SubG0 (17,262.0 / 3,657,737.0)	1766	0.3665	0.0883
Distribution of cells in the subG1, Go/G1, S and G2/M phases of HeLa cells treated with partially purified IPS 1mg/ml.
HeLa	Control		Treated by partially purified IPS		t-test
	average	stdev	average	stdev
SubG0	0.1499	0.041295	0.39915	0.0461741	0.0295228
G0/G1	0.57205	0.0197283	0.43995	0.0187383	0.0205605
S	0.1196	0.00155563	0.08515	0.0113844	0.0513736
G2/M	0.14385	0.0185969	0.07215	0.0123744	0.0452603
MCF-7
1. Control (PBS 1X)
Replicate 1					Replicate 2
Plot 2: B07 1C48	Count	% of This Plot	% of All		Plot 2: D07 3C48	Count	% of This Plot	% of All
This Plot	4762	1	0.2381		This Plot	3455	1	0.1728
G0/G1 (2,501,854.0 / 4,362,206.0)	2821	0.5924	0.1411		G0/G1 (2,501,854.0 / 4,362,206.0)	2195	0.6353	0.1098
S (4,362,207.0 / 6,094,258.0)	941	0.1976	0.047		S (4,362,207.0 / 6,094,258.0)	800	0.2315	0.04
G2/M (6,030,109.0 / 8,018,761.0)	463	0.0972	0.0231		G2/M (6,030,109.0 / 8,018,761.0)	239	0.0692	0.012
SubG0 (449,051.0 / 2,566,003.0)	89	0.0187	0.0045		SubG0 (449,051.0 / 2,566,003.0)	64	0.0185	0.0032
2. Treated by crude IPS
Replicate 1				Replicate 2
Plot 2: B02 1I48	Count	% of This Plot	% of All		Plot 2: D08 2I48	Count	% of This Plot	% of All
This Plot	6518	1	0.3259		This Plot	4065	1	0.2032
G0/G1 (3,143,355.0 / 4,811,256.0)	2377	0.3647	0.1188		G0/G1 (2,501,854.0 / 4,362,206.0)	1785	0.4391	0.0892
S (4,811,257.0 / 6,928,209.0)	1169	0.1793	0.0585		S (4,362,207.0 / 6,094,258.0)	699	0.1719	0.0349
G2/M (6,864,060.0 / 8,724,413.0)	443	0.068	0.0222		G2/M (6,030,109.0 / 8,018,761.0)	285	0.0701	0.0142
SubG0 (384,901.0 / 3,207,504.0)	1626	0.2495	0.0813		SubG0 (449,051.0 / 2,566,003.0)	1129	0.2777	0.0564
Distribution of cells in the subG1, Go/G1, S and G2/M phases of
MCF-7 cells treated with crude IPS 1mg/ml.
MCF7	Control		Treated by crude IPS		t-test
	average	stdev	average	stdev
SubG0	0.0186	0.000141421	0.2514	0.0199404	0.00329592
G0/G1	0.61385	0.0303349	0.4539	0.0526087	0.038681
S	0.21455	0.0239709	0.1459	0.00523259	0.153878
G2/M	0.0832	0.019799	0.093	0.00148492	0.419627
